# Supplementary material for: COVID-19 and mental well-being of nurses in a tertiary facility in Kenya
Source: PLoS One. 2021 Jul 1;16(7):e0254074. doi: 10.1371/journal.pone.0254074 (PMC8248721; doi:10.1371/journal.pone.0254074)
Supplement: S1 File — (XLSX) [file pone.0254074.s001.xlsx]

## Sheet: Nurses Data
Demographics and COVID Related													PHQ-9 Questionnaire									GAD-7 Questionnaire								ISI Questionnaire							IES-R Questionnaire
Participant ID	Age	Gender	Marital Status	Ethnicity	Have you ever directly cared for a patient with COVID-19?	In the past month, how many patients with COVID-19 have you cared for? (Approximate)	In the past month, have you lost (died) any of your COVID-19 patients?	Do you think you have enough resources and protective gear to care of COVID-19 patients?	Do you feel adequately trained to take care/treat COVID-19 patients?	Do you have prior history or diagnosis of any mental health disorder?	What was the Diagnonsis?	Do you still have any symptoms?	1. Little interest or pleasure in doing things	2. Feeling down, depressed, or hopeless	3. Trouble falling or staying asleep, or sleeping too much	4. Feeling tired or having little energy	5. Poor appetite or overeating	6. Feeling bad about yourself, or that you are a failure, or have let yourself or your family down	7. Trouble concentrating on things, such as reading the newspaper or watching television	8. Moving or speaking so slowly that other people could have noticed. Or the opposite--being so fidgety or restless that you have been moving around a lot more than usual	9. Thoughts that you would be better off dead or of hurting yourself in some way	1. Feeling nervous, anxious or on edge	2. Not being able to stop or control worrying	3. Worrying too much about different things	4. Trouble relaxing	5. Being so restless that it is hard to sit still	6. Becoming easily annoyed or irritable	7. Feeling afraid, as if something awful might happen.	If you checked any problems, how difficult have they made it for you to do your work, take care of things at home, or get along with other people?	1. Difficult falling asleep	2. Difficult staying asleep	3. Problems waking up too early	4. How SATISFIED / DISSATISFIED are you with your CURRENT sleep pattern	5. How NOTICABLE to others do you think your sleep problem is in terms of impairing the quality of your life?	6. How WORRIED/DISTRESSED are you about your current sleep problem?	7. To what extent do you consider your sleep problem to INTERFERE with your daily functioning (e.g. daytime fatigue, mood, ability to function at work/daily chores, concentration, memory, mood, etc.) CURRENTLY?	1. Any reminder brought back feelings about it.	2. I had trouble staying asleep.	3. Other things kept making me think about it.	4. I felt irritable and angry.	5. I avoided letting myself get upset when I thought about it or was reminded of it.	6. I thought about it when I didn't mean to.	7. I felt as if it hadn't happened or wasn't real.	8. I stayed away from reminders of it.	9. Pictures about it popped into my mind.	10. I was jumpy and easily startled.	11. I tried not to think about it.	12. I was aware that I still had a lot of feelings about it, but I didn't deal with them.	13. My feelings about it were kind of numb.
1	51-60	Female	Widowed	African	Yes	> 20 patients	Yes	Yes	No	No				More than half the days	Not at all	Nearly every day	Not at all	Not at all	Not at all	Not at all	Not at all	Not at all	Several days	Several days	Not at all	Not at all	Not at all	Several days	Somewhat difficult	None	None	Mild	Very Satisfied	Not at all Noticable	Not Worried at all	Not at all Interfering	Not at all	Not at all	Not at all	Not at all	Not at all	Not at all	Not at all	Not at all	Not at all	Not at all	Not at all	Not at all
2	41-50	Female	Married	African	Yes	Less than 5 patients	No	No	Yes	No			Several days	Several days	Several days	Several days	Several days	Several days	Several days	Not at all	Not at all	Several days	Several days	Several days	Not at all	Not at all	Several days	Several days	Somewhat difficult	None	Mild	Moderate	Satisfied	Not at all Noticable	Alittle	Alittle	A little bit	A little bit	A little bit	A little bit	A little bit	A little bit	A little bit	A little bit	Not at all	Not at all	Moderately	A little bit	Not at all
3	41-50	Male	Married	African	No					No			Not at all	Several days	Several days	Several days	Not at all	Not at all	Not at all	Not at all	Not at all	Not at all	Several days	Several days	Not at all	Not at all	Not at all	Several days	Somewhat difficult	Mild	Mild	None	Moderately Satisfied	Alittle	Alittle	Alittle	Not at all	Not at all	A little bit	Not at all	A little bit	Not at all	A little bit	Not at all	Not at all	Not at all	Not at all	A little bit	A little bit
4	41-50	Female	Single	African	Yes	5 - 20 patients	No	Yes	Yes	No			Not at all	Not at all	Not at all	Not at all	Not at all	Not at all	Not at all	Not at all	Not at all	Not at all	Not at all	Not at all	Not at all	Not at all		Not at all	Not difficult at all	None	None	None	Very Satisfied	Not at all Noticable	Not Worried at all	Not at all Interfering	Not at all	Not at all	Not at all	Not at all	Not at all	Not at all	Not at all	Not at all	Not at all	Not at all	Not at all	Not at all	Not at all
5		Female	Married	African	Yes	Less than 5 patients	No	Yes	Yes	No			Not at all	Not at all	Several days	Not at all	Several days	Not at all	Several days	Not at all	Not at all	Not at all	More than half the days	More than half the days	More than half the days	Not at all	Not at all	More than half the days	Not difficult at all	Moderate	Moderate	Moderate	Dissatisfied	Not at all Noticable	Somewhat	Somewhat	Moderately	Moderately	Moderately	Not at all	Not at all	Moderately	Moderately	Not at all	Not at all	Not at all	Moderately	Not at all	Not at all
6	20-30	Female	Married	African	Yes	5 - 20 patients	Yes	Yes	No	No			Several days	Several days	Several days	Several days	Not at all	Not at all	Several days	Not at all	Not at all	Several days	Several days	Several days	Several days	Not at all	Several days	Several days	Somewhat difficult	Mild	Mild	Severe	Moderately Satisfied	Alittle	Not Worried at all	Alittle	A little bit	A little bit	A little bit	A little bit	A little bit	Not at all	A little bit	Not at all	A little bit	A little bit	Not at all	A little bit	A little bit
7	31-40	Prefer not to disclose	Married	African	Yes	5 - 20 patients	Yes	No	No	No
8	31-40	Male	Married	African	No					No			Several days	Not at all	Not at all	Not at all	Not at all	Not at all	Not at all	Not at all	Not at all	Not at all	Not at all	Not at all	Not at all	Not at all	Several days	Not at all	Somewhat difficult	None	Mild	None	Satisfied	Not at all Noticable	Not Worried at all	Alittle	Not at all	Not at all	Not at all	Not at all	Not at all	Not at all	Not at all	Not at all	Not at all	Not at all	Not at all	Not at all	Not at all
9	31-40	Female	Married	African	Yes	5 - 20 patients	No	Yes	No	No			Several days	Several days	Several days	Several days	Several days	Several days	Several days	Not at all	Not at all	Several days	Several days	Several days	More than half the days	Not at all	Several days	Several days	Somewhat difficult	Severe	None	Moderate	Dissatisfied	Not at all Noticable	Somewhat	Somewhat	Quite a bit	Quite a bit	A little bit	Quite a bit	A little bit	A little bit	A little bit	Quite a bit	A little bit	A little bit	Quite a bit	Quite a bit	Quite a bit
10	31-40	Female	Married	African	No					No			Not at all	Not at all	Several days	Several days	Not at all	Not at all	Not at all	Not at all	Not at all	Not at all	Several days	Several days	Not at all	Not at all	Several days	Several days	Somewhat difficult	None	Mild	None	Moderately Satisfied	Not at all Noticable	Not Worried at all	Not at all Interfering	Not at all	Not at all	Not at all		Not at all	Not at all	Not at all	Not at all	Not at all	Not at all	Not at all	Not at all
11	41-50	Female	Married	African	Yes	Less than 5 patients	Yes	Yes	Yes	No			Not at all	Not at all	Not at all	Not at all	Not at all	Not at all	Not at all	Not at all	Not at all	Not at all	Not at all	Not at all	Not at all	Not at all	Not at all	Not at all	Not difficult at all	None	None	None	Satisfied	Not at all Noticable	Not Worried at all	Not at all Interfering	Not at all	Extremely	Quite a bit	Quite a bit	Extremely	Quite a bit	Extremely	Extremely	Extremely	Not at all	Not at all	A little bit	Quite a bit
12	31-40	Female	Single	African	Yes	> 20 patients	Yes	Yes	Yes	No			Not at all	Not at all	Not at all	Several days	Not at all	Not at all	Not at all	Several days	Not at all	Not at all	Not at all	Not at all	Not at all	Not at all	Not at all	Not at all	Not difficult at all	None	Mild	None	Satisfied	Alittle	Alittle	Alittle	A little bit	A little bit	Not at all	Not at all	Not at all	Not at all	Not at all	Not at all	A little bit	Not at all	Not at all	A little bit	Not at all
13	41-50	Female	Married	African	Yes	5 - 20 patients	No	Yes	Yes	No			Several days	Nearly every day	Nearly every day	Nearly every day	More than half the days	More than half the days	Nearly every day		Several days	Nearly every day	Nearly every day	More than half the days	Nearly every day	More than half the days	Nearly every day	Nearly every day	Extremely difficult	Severe	Moderate	Very Severe	Very Dissatisfied	Somewhat	Very Much Worried	Much
14		Female	Married	African	Yes	> 20 patients	Yes	Yes	Yes	No			Several days	Not at all	Not at all	Several days	Not at all	Not at all	Not at all	Not at all	Not at all	Not at all	Not at all	Not at all	Not at all	Not at all	Not at all		Not difficult at all	None	Mild	Mild	Satisfied	Not at all Noticable	Not Worried at all	Not at all Interfering	Not at all	A little bit	Not at all	Not at all	Not at all	Not at all	Not at all	Not at all	Not at all	Not at all	Not at all	Not at all	Not at all
15	51-60	Female	Widowed	African	Yes	5 - 20 patients	No	Yes	No	No			Several days	Several days	Not at all	Several days	Several days	Several days	Not at all	Not at all	Not at all	Several days	Not at all	Several days	Several days	Not at all	Several days	Several days	Somewhat difficult	None	None	Mild	Moderately Satisfied	Alittle	Alittle	Alittle	Moderately	A little bit	A little bit	Moderately	Moderately	Moderately	Moderately	Moderately	Moderately	Moderately	Extremely	Extremely	Moderately
16	20-30	Female	Married	African	Yes	> 20 patients	Yes	Yes	No	No			Not at all	Not at all	Not at all	Several days	Several days	Not at all	Several days	Not at all	Not at all	Not at all	Several days	Several days	Several days	Not at all	Several days	Several days	Somewhat difficult	None	None	None	Satisfied	Not at all Noticable	Not Worried at all		A little bit		A little bit	A little bit	A little bit	A little bit	A little bit	A little bit	A little bit	A little bit	A little bit	A little bit	Not at all
17	31-40	Female	Single	African	Yes	5 - 20 patients	No	No	No	Yes	Depression	No	Nearly every day	More than half the days	More than half the days	Nearly every day	Nearly every day	More than half the days	Nearly every day	More than half the days	Not at all	More than half the days	Several days	More than half the days	More than half the days	More than half the days	More than half the days	More than half the days	Very difficult	Moderate	Severe	Severe	Dissatisfied	Not at all Noticable	Much	Much	Quite a bit	Quite a bit	Quite a bit	Moderately	Quite a bit	Quite a bit	Quite a bit	A little bit	Moderately	Moderately	Moderately	Quite a bit	Moderately
18	31-40	Female	Married	African	Yes	5 - 20 patients	No	Yes	No	No			Several days	Not at all	Several days	Several days	Not at all	Not at all	Not at all	Not at all	Not at all	Not at all	Not at all	Not at all	Not at all	Not at all	Several days	Not at all	Not difficult at all	None	None	Mild	Satisfied	Not at all Noticable	Not Worried at all	Not at all Interfering	Not at all	Not at all	Not at all	A little bit	A little bit	A little bit	Not at all	A little bit	Not at all	A little bit	A little bit	Not at all	Not at all
19	31-40	Male	Single	African	No					No			Not at all	Not at all	Several days	Several days	Not at all	Several days	Not at all	Not at all	Not at all	Several days	Not at all	Several days	Not at all	Not at all	Not at all	Several days	Not difficult at all	Mild	None	Mild	Satisfied	Not at all Noticable	Alittle	Not at all Interfering	Not at all	Not at all	Not at all	Not at all	Not at all	Not at all	Not at all	Not at all	Not at all	Not at all	Not at all	Not at all	Not at all
20		Female	Divorced	African	Yes	5 - 20 patients	Yes	Yes	Yes	No			Several days	Nearly every day	Not at all	Several days	Nearly every day	Nearly every day	Nearly every day	Nearly every day	Not at all
21	31-40	Female	Married	African	Yes	Less than 5 patients	No	No	Yes	No			Several days	Not at all	Several days	More than half the days	Not at all	Not at all	Not at all	Several days	Not at all	Several days	Several days	Not at all	Several days	Not at all	Several days	Not at all	Not difficult at all	None	None	Mild	Satisfied	Not at all Noticable	Not Worried at all	Not at all Interfering	A little bit	Not at all	Not at all	A little bit	A little bit	A little bit	Not at all	A little bit	A little bit	Not at all	A little bit	A little bit	A little bit
22	31-40	Female	Single	African	Yes	Less than 5 patients	No	Yes	No	No			Not at all	Not at all	Not at all	Not at all	Not at all	Not at all	Not at all	Not at all	Not at all	Not at all	Not at all	Not at all	Not at all	Not at all	Not at all	Not at all		None	None	None	Satisfied	Not at all Noticable	Not Worried at all	Not at all Interfering	Not at all	Not at all	Not at all	Not at all	Not at all	Not at all	Not at all	Not at all	Not at all	Not at all	Not at all	Not at all	Not at all
23	31-40	Male	Married	African	Yes	> 20 patients	Yes	No	Yes	No			Nearly every day	More than half the days	More than half the days	Nearly every day	Nearly every day	Several days	Not at all	More than half the days	Not at all	Nearly every day	More than half the days	Nearly every day	Several days	Not at all	Nearly every day	Several days	Somewhat difficult	Moderate	Moderate	Severe	Moderately Satisfied	Alittle	Alittle	Somewhat	A little bit	A little bit		Moderately	Moderately	A little bit	A little bit	A little bit	A little bit	Moderately	A little bit	Not at all	A little bit
24	51-60	Male	Married	African	Yes	Less than 5 patients	No	Yes	Yes	No			Not at all	Not at all	Not at all	Several days	Not at all	Not at all	Not at all	Not at all	Not at all	Not at all	Not at all	Several days	Not at all	Not at all	Not at all	Not at all	Not difficult at all	None	None	Mild	Satisfied	Not at all Noticable	Not Worried at all	Alittle	Not at all	Not at all	Not at all	Not at all	Not at all	Not at all	Not at all	Not at all	Not at all	Not at all	Not at all	Not at all	Not at all
25	31-40	Female	Single	African	Yes	Less than 5 patients	No	No	Yes	Yes	Anxiety disorder	No	Nearly every day	More than half the days	Nearly every day	Nearly every day	Nearly every day	Nearly every day	Several days	Not at all	Not at all	Nearly every day	Several days	Several days	Several days	Not at all	Several days	Several days	Somewhat difficult	Severe	Moderate	Very Severe	Dissatisfied	Much	Much	Much	Not at all	Extremely	Not at all	Moderately	Moderately	A little bit	A little bit	A little bit	A little bit	A little bit	A little bit	A little bit	A little bit
26	41-50	Female	Married	African	Yes	5 - 20 patients	No	No	No	No			Several days	Not at all	Not at all	Several days	Several days	Not at all	Several days	Not at all	Not at all	Several days	Several days	Not at all	Not at all	Not at all	Not at all	Several days	Somewhat difficult	None	None	Mild	Satisfied	Not at all Noticable	Not Worried at all	Alittle	Not at all	Not at all	Not at all	A little bit	Not at all		Not at all	Not at all	Not at all	Not at all	Not at all	Not at all	Not at all
27	51-60	Female	Married	African	Yes	5 - 20 patients	No	Yes	Yes	No			Not at all	Not at all	Not at all	Not at all	Not at all	Not at all	Not at all	Not at all	Not at all	Not at all	Not at all	Not at all	Not at all	Not at all	Not at all	Not at all	Not difficult at all	None	None	None	Very Satisfied	Not at all Noticable	Not Worried at all	Not at all Interfering	Not at all	Not at all	Not at all	Not at all	Not at all	Not at all	Not at all	Not at all	Not at all	Not at all	Not at all	Not at all	Not at all
28	20-30	Male	Single	African	No					No			Not at all	Not at all	Not at all	Not at all	Not at all	Not at all	Not at all	Not at all	Not at all	Not at all	Not at all	Not at all	Not at all	Not at all	Not at all	Not at all		None	None	None	Very Satisfied	Not at all Noticable	Not Worried at all	Not at all Interfering	Not at all	Not at all	Not at all	Not at all	Not at all	Not at all	Not at all	Not at all	Not at all	Not at all	Not at all	Not at all	Not at all
29	20-30	Female	Single	African	No					No			Not at all	Not at all	Not at all	Not at all	Not at all	Not at all	Not at all	Not at all	Not at all	Not at all	Not at all	Not at all	Not at all	Not at all	Not at all	Not at all	Not difficult at all	None	None	None	Very Satisfied	Not at all Noticable	Not Worried at all	Not at all Interfering	Not at all	Not at all	Not at all	Not at all	Not at all	Not at all	Not at all	Not at all	Not at all	Not at all	Not at all	Not at all	Not at all
30	31-40	Male	Married	African	No					No			Not at all	Several days	Several days	Several days	Several days	Not at all	Several days	Not at all	Not at all	Not at all	Not at all	Several days	Not at all	Several days	Several days	Several days	Not difficult at all	None	Mild	None	Moderately Satisfied	Somewhat	Alittle	Alittle	A little bit	A little bit	A little bit	Not at all	A little bit	A little bit	A little bit	Moderately	A little bit	Not at all	A little bit	Not at all	Not at all
31		Female	Single		Yes	> 20 patients	Yes		No	No			Several days	Not at all	Several days	Not at all	Several days	Not at all	Several days	Not at all	Not at all	Not at all	Not at all	Several days	Not at all	Not at all	Several days	Several days	Somewhat difficult	None	None	Mild	Moderately Satisfied	Not at all Noticable	Alittle	Alittle	A little bit	Not at all	A little bit	Not at all	A little bit	Not at all	Not at all	A little bit	Not at all	A little bit	Not at all	Not at all	Not at all
32	41-50	Male	Married	African	Yes	5 - 20 patients	Yes	No	No	No			Not at all	Not at all	Not at all	Several days	Several days	Not at all	Not at all	Not at all	Not at all	Not at all	Not at all	Not at all	Not at all	Not at all	Not at all	Several days	Not difficult at all	None	None	None	Satisfied	Not at all Noticable	Not Worried at all	Not at all Interfering	Not at all	Not at all	Not at all	Not at all	Not at all	Not at all	Not at all	Not at all	Not at all	Not at all	Not at all	Not at all	Not at all
33	20-30	Female	Single	African	Yes	> 20 patients	No	No	Yes	No			Several days	Not at all	Not at all	Several days	Not at all	Not at all	Not at all	Not at all	Not at all	Not at all	Not at all	Not at all	Not at all	Not at all	Several days	Not at all	Not difficult at all	None	None	None	Very Satisfied	Not at all Noticable	Not Worried at all	Not at all Interfering	Not at all	Not at all	A little bit	Not at all	Moderately	Not at all	Not at all	Moderately	Not at all	Not at all	Moderately	Not at all	Not at all
34	20-30	Female	Single	African	Yes	5 - 20 patients	Yes	Yes	Yes	No			Not at all	Not at all	Not at all	Not at all	Not at all	Not at all	Not at all	Not at all	Not at all	Several days	Not at all	Not at all	Not at all	Not at all	Several days	Not at all	Not difficult at all	None	None	None	Satisfied	Not at all Noticable	Not Worried at all	Not at all Interfering	Not at all	Not at all	Not at all	Not at all	Not at all	Not at all	Not at all	A little bit	Not at all	Not at all	Not at all	Not at all	A little bit
35	20-30	Female	Single	African	Yes	5 - 20 patients	Yes	Yes	Yes	No			Several days	Not at all	Not at all	Not at all	Not at all	Not at all	Not at all	Not at all	Not at all	Several days	Not at all	Several days	Not at all	Not at all	Not at all	Not at all	Somewhat difficult	Mild	Mild	Mild	Satisfied	Not at all Noticable	Not Worried at all	Not at all Interfering	A little bit	Not at all	Not at all	Not at all	Not at all	Not at all	Not at all	Not at all	Not at all	Not at all	Not at all	Not at all	Not at all
36	31-40	Female	Married	African	Yes	5 - 20 patients	No	Yes	Yes	No			Not at all	Several days	Several days	Several days	Not at all	Not at all	Not at all	Not at all	Not at all	Several days	Not at all	Several days	Not at all	Not at all	Not at all	Not at all	Somewhat difficult	None	None	None	Very Satisfied	Not at all Noticable	Not Worried at all	Not at all Interfering	A little bit	Not at all	Not at all	Not at all	Not at all	Not at all	Not at all	Not at all	Not at all	Not at all	Not at all	Not at all	Not at all
37	20-30	Male	Single	African	Yes	Less than 5 patients	Yes	Yes	Yes	No			Several days	Several days	Several days	Several days	Several days	Several days	Several days	Several days	Several days	Several days	Several days	Several days	Several days	Several days	Several days	Several days	Somewhat difficult	Mild	Mild	Mild	Satisfied	Not at all Noticable	Alittle	Alittle	A little bit	Not at all	Not at all	A little bit	A little bit	Not at all	A little bit	Not at all	Not at all	Not at all	Not at all	Not at all	A little bit
38	31-40	Male	Married	African	Yes	Less than 5 patients	No	No	No	No			Not at all	Not at all	Not at all	Not at all	Not at all	Not at all	Not at all	Not at all	Not at all	Not at all	Not at all	Not at all	Not at all	Not at all	Not at all	Not at all	Not difficult at all	None	None	None	Very Satisfied	Not at all Noticable	Not Worried at all	Not at all Interfering	Not at all	Not at all	Not at all	Not at all	Not at all	Not at all	Not at all	Not at all	Not at all	Not at all	Not at all	Not at all	Not at all
39	20-30	Female	Single	African	Yes	5 - 20 patients	Yes	Yes	Yes	No			More than half the days	Several days	Not at all	Not at all	Several days	Several days	Several days	Several days	Several days	Several days	Several days	Several days	Several days	Several days	Several days	Several days	Somewhat difficult	Mild	Mild	Mild	Satisfied	Alittle	Alittle	Alittle	A little bit	Not at all	Not at all	A little bit	A little bit	Not at all	Not at all	Not at all	Not at all	Not at all	Not at all	Not at all	A little bit
40	31-40	Female	Married	African	Yes	5 - 20 patients	Yes	Yes	Yes	No			Not at all	Not at all	Not at all	Not at all	Not at all	Not at all	Not at all	Not at all	Not at all	Not at all	Not at all	Not at all	Not at all	Not at all	Not at all	Not at all	Not difficult at all	None	None	None	Very Satisfied	Not at all Noticable	Not Worried at all	Not at all Interfering	Not at all	Not at all	Not at all	Not at all	Not at all	Not at all	Not at all	Not at all	Not at all	Not at all	Not at all	Not at all	Not at all
41	20-30	Male	Married	African	Yes	Less than 5 patients	No	Yes	Yes	No			Several days	Several days	Several days	Several days	Not at all	Not at all	Not at all	Not at all	Not at all	Several days	Not at all	Not at all	Not at all	Not at all	Not at all	Not at all		Mild	Mild	Mild	Satisfied	Alittle	Alittle	Alittle	Not at all	Not at all	A little bit	A little bit	A little bit	Not at all	Not at all	Not at all	Not at all	Not at all	A little bit	A little bit	A little bit
42	31-40	Female	Single	African	Yes	5 - 20 patients	Yes	No	Yes	No			Several days	Several days	Several days	Several days	Several days	Not at all	Not at all	Not at all	Not at all	Not at all	Several days	Not at all	Not at all	Not at all	More than half the days		Somewhat difficult	None	None	None	Very Satisfied	Not at all Noticable	Not Worried at all	Not at all Interfering	A little bit	A little bit	A little bit	Moderately	Moderately	Moderately	Moderately	Moderately	Moderately	Moderately	Moderately	Moderately	Moderately
43	31-40	Female	Single	African	Yes	5 - 20 patients	Yes	No	No	No			Several days	Several days	Several days	More than half the days	Not at all	Not at all	Not at all	Not at all	Not at all	Not at all	Not at all	Not at all	Not at all	Several days	Several days	Not at all	Not difficult at all	Mild	None	None	Very Satisfied	Alittle	Alittle	Not at all Interfering	A little bit	A little bit	A little bit	A little bit	A little bit	A little bit	Moderately	Moderately	A little bit	A little bit	Quite a bit	Quite a bit	Quite a bit
44	31-40	Female	Married	African	Yes	5 - 20 patients	No	Yes	Yes	No			More than half the days	More than half the days	More than half the days	More than half the days	Nearly every day	More than half the days	More than half the days	Not at all	Not at all	More than half the days	Several days	Several days	Several days	Several days	More than half the days	Several days	Somewhat difficult	Mild	Mild	Mild	Satisfied	Not at all Noticable	Not Worried at all	Alittle	A little bit	A little bit	A little bit	Moderately	Moderately	Moderately	Moderately	Moderately	Moderately	Not at all	Extremely	Extremely	Extremely
45	20-30	Female	Single	African	Yes	Less than 5 patients	No	No	No	No			Not at all	Not at all	Not at all	Not at all	Not at all	Not at all	Not at all	Not at all	Not at all	Not at all	Not at all	Not at all	Not at all	Not at all	Not at all	Not at all	Not difficult at all	None	None	None	Very Satisfied	Not at all Noticable	Not Worried at all	Not at all Interfering	A little bit	Not at all	Not at all	Moderately	Moderately	A little bit	A little bit	A little bit	Not at all	Not at all	A little bit	A little bit	A little bit
46	31-40	Male	Married	African	No					No			Several days	Several days	Several days	Several days	Several days	Several days	Several days	Several days	Not at all	Several days	Several days	Not at all	Not at all	Not at all	Not at all	Not at all	Somewhat difficult	Mild	Mild	Mild	Satisfied	Alittle	Not Worried at all	Not at all Interfering	A little bit	A little bit	A little bit	Moderately	A little bit	Moderately	Moderately	Moderately	A little bit	A little bit	A little bit	A little bit	A little bit
47	31-40	Female	Married	African	Yes	5 - 20 patients	Yes	Yes	Yes	No			Several days	Several days	Several days	Several days	Several days	Several days	More than half the days	Not at all	Not at all	Several days	Several days	Several days	Not at all	Not at all	More than half the days	Several days	Somewhat difficult	Moderate	Moderate	None	Moderately Satisfied	Alittle	Alittle	Alittle	A little bit	A little bit	A little bit	A little bit	A little bit	A little bit	A little bit	A little bit	Not at all	Not at all	A little bit	A little bit	A little bit
48	20-30	Male	Single	African	Yes	Less than 5 patients	No	Yes	Yes	No			Not at all	Several days	Not at all	Several days	Not at all	Several days	Not at all	Not at all	Not at all	Several days	Several days	Several days	Several days	Several days	Several days	Several days	Somewhat difficult	Severe	Moderate	Moderate	Dissatisfied	Alittle	Alittle	Alittle	A little bit	A little bit	A little bit	Moderately	Moderately	Moderately	Moderately	Moderately	Moderately	Moderately	Moderately	Moderately	Moderately
49	20-30	Female	Single	African	Yes	5 - 20 patients	Yes	No	Yes	No			Several days	Several days	Not at all	Several days	Not at all	Not at all	Not at all	Not at all	Not at all	Not at all	Several days	Several days	Several days	Several days	Several days	Several days	Somewhat difficult	Mild	Mild	Mild	Satisfied	Alittle	Alittle	Alittle	A little bit	Not at all	Not at all	A little bit	A little bit	A little bit	Not at all	Not at all	Not at all	Not at all	Not at all	Not at all	Not at all
50	31-40	Female	Married	African	Yes	5 - 20 patients	Yes	No	Yes	No			Not at all	Not at all	Not at all	Not at all	Not at all	Not at all	Not at all	Not at all	Not at all	Not at all	Not at all	Not at all	Not at all	Not at all	Not at all	Not at all	Not difficult at all	Mild	None	None	Very Satisfied	Not at all Noticable	Not Worried at all	Not at all Interfering	Not at all	Not at all	A little bit	A little bit	A little bit	A little bit	A little bit	A little bit	Not at all	Not at all	A little bit	Not at all	A little bit
51	31-40	Female	Married	African	Yes	Less than 5 patients	Yes	No	Yes	No			Several days	Several days	Several days	Several days	Several days	Several days	Several days	Several days	Several days	Several days	More than half the days	More than half the days	Several days	Not at all	Several days	Several days	Somewhat difficult	Mild	None	Mild	Moderately Satisfied	Alittle	Alittle	Somewhat	A little bit	A little bit	A little bit	A little bit	Moderately	Moderately	Moderately	A little bit	Moderately	Moderately	A little bit	A little bit	A little bit
52	20-30	Male	Single	African	Yes	Less than 5 patients	Yes	Yes	Yes	No			Several days	Several days	Not at all	Not at all	Several days	Not at all	Not at all	Not at all	Not at all	Several days	Several days	Several days	Not at all	Not at all	Not at all	Several days	Somewhat difficult	Severe	Mild	Mild	Moderately Satisfied	Somewhat	Somewhat	Somewhat	A little bit	Not at all	A little bit	A little bit	Moderately	Moderately	Moderately	Moderately	A little bit	A little bit	A little bit	A little bit	A little bit
53	20-30	Female	Single	African	Yes	Less than 5 patients	Yes	Yes	Yes	No			Not at all	Not at all	Not at all	Several days	Not at all	Several days	Several days	Not at all	Not at all	Several days	Several days	Several days	Several days	Not at all	Several days	Several days	Somewhat difficult	Moderate	Moderate	Mild	Moderately Satisfied	Alittle	Alittle	Somewhat	A little bit	Not at all	A little bit	Moderately	A little bit	A little bit	A little bit	A little bit	A little bit	A little bit	A little bit	A little bit	A little bit
54	20-30	Male	Married	African	Yes	Less than 5 patients	No	Yes	Yes	No			Several days	Several days	Several days	Several days	More than half the days	More than half the days	Several days	Not at all	Not at all	Several days	Several days	Several days	Several days	Not at all	More than half the days	More than half the days	Very difficult	Severe	Moderate	Moderate	Moderately Satisfied	Somewhat	Somewhat	Somewhat	Moderately	A little bit	Moderately	Moderately	Moderately	Moderately	Moderately	Moderately	Moderately	Moderately	Moderately	Moderately	Moderately
55	31-40	Female	Married	African	Yes	Less than 5 patients	No	Yes	Yes	No			Not at all	Several days	Not at all	Several days	Not at all	Not at all	Not at all	Not at all	Not at all	Not at all	Several days	Several days	Several days	Not at all	Not at all	Not at all	Somewhat difficult	None	None	Mild	Satisfied	Not at all Noticable	Not Worried at all	Not at all Interfering	A little bit	A little bit	A little bit	Moderately	Moderately	Moderately	A little bit	A little bit	A little bit	Not at all	Moderately	Moderately	Moderately
56	31-40	Female	Married	African	Yes	5 - 20 patients	Yes	No	Yes	No			Several days	Several days	Several days	Several days	Not at all	Not at all	Not at all	Not at all	Not at all	Several days	Several days	Several days	Several days	Several days	Nearly every day	Several days	Somewhat difficult	Mild	Mild	None	Satisfied	Alittle	Somewhat	Alittle	A little bit	A little bit	Not at all	A little bit	A little bit	Not at all	Not at all	Not at all	Not at all	Not at all	Not at all	Not at all	Not at all
57	31-40	Female	Married	African	Yes	Less than 5 patients	Yes	No	Yes	No			Several days	Several days	Several days	Several days	Several days	Several days	Several days	Several days	Several days	Several days	Several days	Several days	Several days	Several days	Nearly every day	Several days	Very difficult	None	None	Moderate	Satisfied	Somewhat	Somewhat	Alittle	A little bit	A little bit	A little bit	A little bit	A little bit	A little bit	A little bit	Not at all	Not at all	Not at all	Not at all	A little bit	A little bit
58	31-40	Female	Divorced	African	Yes	Less than 5 patients	No	Yes	Yes	No			Several days	Several days	Several days	More than half the days	More than half the days	More than half the days	More than half the days	Not at all	Not at all	Several days	Several days	More than half the days	Not at all	Not at all	More than half the days	Several days	Somewhat difficult	Very Severe	Moderate	Moderate	Dissatisfied	Somewhat	Somewhat	Somewhat	Moderately	Moderately	Moderately	A little bit	Quite a bit	Quite a bit	Quite a bit	Moderately	Moderately	A little bit	Moderately	Moderately	Quite a bit
59	31-40	Male	Married	African	Yes	Less than 5 patients	No	Yes	Yes	No			Several days	Several days	Several days	Not at all	Not at all	Several days	Several days	Several days	Not at all	Several days	Several days	Several days	Several days	Several days	Several days	Several days	Somewhat difficult	Mild	Mild	Mild	Satisfied	Alittle	Alittle	Not at all Interfering	A little bit	A little bit	A little bit	A little bit	Quite a bit	A little bit	Moderately	Moderately	A little bit	A little bit	Moderately	A little bit	Moderately
60	31-40	Female	Married	African	Yes	5 - 20 patients	Yes	Yes	Yes	No			Several days	Several days	Not at all	Not at all	Not at all	Several days	Several days	Not at all	Not at all	More than half the days	More than half the days	More than half the days	Several days	Several days	Several days		Somewhat difficult	Mild	Mild	None	Moderately Satisfied	Somewhat	Alittle	Somewhat	Not at all	Not at all	A little bit	A little bit	A little bit	A little bit	Not at all	Not at all	Not at all	Not at all	Not at all	Not at all	A little bit
61	20-30	Male	Single	African	Yes	Less than 5 patients	No	Yes	Yes	No			Not at all	Not at all	Not at all	Not at all	Not at all	Not at all	Not at all	Not at all	Not at all	Not at all	Not at all	Not at all	Not at all	Not at all	Not at all	Not at all	Not difficult at all	None	None	None	Very Satisfied	Not at all Noticable	Not Worried at all	Not at all Interfering	Not at all	Not at all	Not at all	Not at all	Not at all	Not at all	Not at all	Not at all	Not at all	Not at all	Not at all	Not at all	Not at all
62	31-40	Male	Married	African	Yes	Less than 5 patients	No	No	Yes	No			Several days	Several days	Several days	Several days	Not at all	Several days	Several days	Not at all	Not at all	Several days	Not at all	Several days	Several days	Not at all	Not at all	Not at all	Somewhat difficult	Mild	Mild	None	Satisfied	Alittle	Not Worried at all	Not at all Interfering	Not at all	A little bit	A little bit	A little bit	A little bit	A little bit	A little bit	A little bit	Not at all	Not at all	A little bit	A little bit	A little bit
63	31-40	Female	Married	African	Yes	Less than 5 patients	No	Yes	Yes	No			Several days	Several days	Several days	Several days	Not at all	Not at all	Not at all	Not at all	Not at all	Several days	Several days	Several days	Not at all	Not at all	Not at all	Not at all	Somewhat difficult	Mild	None		Satisfied	Alittle	Not Worried at all	Not at all Interfering	Not at all	A little bit	A little bit	A little bit	Moderately	A little bit	A little bit	A little bit	Not at all	Not at all	Not at all		Not at all
64	31-40	Female	Married	African	Yes	5 - 20 patients	No	Yes	Yes	No			Not at all	Not at all	Not at all	Not at all	Not at all	Not at all	Not at all	Not at all	Not at all	Not at all	Not at all	Not at all	Not at all	Not at all	Not at all	Not at all	Somewhat difficult	None	None	None	Very Satisfied	Not at all Noticable	Not Worried at all	Not at all Interfering	A little bit	A little bit	A little bit	Moderately	Quite a bit	A little bit	A little bit	A little bit	Not at all	Not at all	Not at all	Not at all	A little bit
65	20-30	Male	Single	African	Yes	5 - 20 patients	Yes	Yes	No	No			Not at all	Several days	Several days	Several days	Several days	More than half the days	Several days	Several days	Not at all	Several days	Several days	More than half the days	Several days	Several days	Several days	More than half the days	Somewhat difficult	None	None	Severe	Moderately Satisfied	Somewhat	Somewhat	Not at all Interfering	Not at all	Not at all	Not at all	Not at all	Not at all	A little bit	A little bit	A little bit	A little bit	A little bit		Not at all	Not at all
66	31-40	Male	Single	African	Yes	5 - 20 patients	Yes	Yes	Yes	No			Not at all	Not at all	Several days	Several days	Several days	Not at all	Not at all	Not at all	Several days	Several days	Several days	Nearly every day	Nearly every day	Several days	Nearly every day		Very difficult	None	Mild	Mild	Satisfied	Alittle	Alittle	Somewhat	A little bit	A little bit	A little bit	A little bit	A little bit	Moderately	A little bit	Extremely	Not at all	Moderately	Moderately	Moderately	Moderately
67	31-40	Female	Married	African	Yes	Less than 5 patients	No	Yes	No	No			Not at all	Not at all	Not at all	Not at all	Not at all	Not at all	Not at all	Not at all	Not at all	Not at all	Not at all	Not at all	Not at all	Not at all	Not at all	Not at all	Not difficult at all	None	None	None	Very Satisfied	Not at all Noticable	Not Worried at all	Not at all Interfering	Not at all	Not at all	Not at all	Not at all	Not at all	Not at all	Not at all	Not at all	Not at all	Not at all	A little bit	Not at all	Moderately
68	31-40	Female	Married	African	Yes	Less than 5 patients	Yes	Yes	Yes	No			Not at all	Not at all	Not at all	Not at all	Several days	Not at all	Not at all	Several days	Several days	Several days	Several days	Several days	Not at all	Not at all	Several days	Not at all	Somewhat difficult	Mild	Mild	Mild	Satisfied	Alittle	Alittle	Not at all Interfering	A little bit	A little bit	A little bit	A little bit	Moderately	A little bit	A little bit	Moderately	A little bit	A little bit	Not at all	Not at all	Not at all
69	20-30	Male	Single	African	Yes	Less than 5 patients	Yes	No	No	No			Not at all	Not at all	Not at all	Not at all	Several days	Several days	Not at all	Not at all	Not at all	Several days	Several days	Several days	Not at all	Several days	Several days	Several days	Somewhat difficult	Moderate	Mild	Mild	Satisfied	Alittle	Alittle	Alittle	A little bit	A little bit	A little bit	A little bit	Not at all	Not at all	Not at all	Extremely	A little bit	Not at all	Not at all	A little bit	A little bit
70	31-40	Female	Married	African	Yes	5 - 20 patients	Yes	No	No	No			Several days	Several days	Not at all	Not at all	Several days	Several days	Not at all	Not at all	Not at all	Not at all	Not at all	Not at all	More than half the days	Nearly every day	More than half the days	Not at all	Very difficult	Mild	Mild	Mild	Satisfied	Alittle	Alittle	Alittle	A little bit	A little bit	Moderately	A little bit	A little bit	A little bit	Moderately	Moderately	Moderately	A little bit	A little bit	A little bit	A little bit
71	31-40	Female	Married	African	Yes	5 - 20 patients	Yes	No	No	No			Not at all	Not at all	Several days	Several days	Not at all	Not at all	Not at all	Not at all	Not at all	Several days	Several days	Several days	Several days	Not at all	Not at all	Not at all	Somewhat difficult	Mild	Mild	Mild	Moderately Satisfied	Somewhat	Somewhat	Alittle	Not at all	Not at all	Not at all	Not at all	A little bit	A little bit	A little bit	A little bit	A little bit	Not at all	Moderately	Not at all	A little bit
72	20-30	Male	Married	African	Yes	5 - 20 patients	Yes	No	Yes	No			Nearly every day	More than half the days	Several days	Several days	Several days	Not at all	Not at all	Not at all	Several days	Several days	Not at all	Several days	Not at all	Nearly every day	Several days	Several days	Somewhat difficult	None	None	None	Dissatisfied	Alittle	Alittle	Alittle	A little bit	A little bit	Moderately	A little bit	Moderately	A little bit	A little bit	A little bit	A little bit	Moderately	A little bit	Moderately
73	20-30	Male	Married	African	Yes	5 - 20 patients	No	No	Yes	No			Several days	Several days	Several days	Several days	Not at all	Several days	Not at all	Not at all	Not at all	Several days	Several days	Several days	Not at all	Not at all	Several days	Not at all	Somewhat difficult	None	None	Mild	Moderately Satisfied	Alittle	Alittle	Alittle	Not at all	Not at all	Not at all	Not at all	Moderately	Not at all	Not at all	A little bit	A little bit	A little bit	A little bit	A little bit	A little bit
74	31-40	Female	Married	African	Yes	Less than 5 patients	No	Yes	No	No			Nearly every day	Nearly every day	More than half the days	Several days			Several days	Not at all	Several days	Several days	Nearly every day	Several days	Several days	Several days	Nearly every day	Nearly every day	Somewhat difficult	Moderate	Moderate	Very Severe	Dissatisfied	Much		Much	A little bit	A little bit	Moderately	Moderately	Moderately	Moderately	A little bit		A little bit	Moderately	A little bit	Moderately	A little bit
75	20-30	Female	Single	African	Yes	> 20 patients	Yes	Yes	Yes	Yes		No	Several days	Nearly every day	Several days	Nearly every day	Nearly every day	Several days	Nearly every day	Not at all	Not at all	Not at all	Not at all	Several days	More than half the days	Not at all	Several days	Not at all	Extremely difficult	Mild	Severe	Very Severe	Moderately Satisfied	Alittle	Somewhat	Very Much Interfering	Not at all	A little bit	A little bit	Moderately	Moderately	Moderately	Extremely	Extremely	Extremely	A little bit	A little bit	Moderately	Quite a bit
76	20-30	Female	Single	African	Yes	5 - 20 patients	Yes	Yes	Yes	No			Not at all	Not at all	Not at all	Nearly every day	Not at all	Not at all	Not at all	Not at all	Not at all	Not at all	Several days	Not at all	Not at all	Not at all	Not at all	Not at all	Not difficult at all	None	None	Mild	Moderately Satisfied	Alittle	Not Worried at all	Alittle	Not at all	Not at all	Not at all	Not at all	Not at all	Not at all	Not at all	Not at all	Not at all	Not at all	Not at all	Not at all	Not at all
77	31-40	Female	Married	African	Yes	5 - 20 patients	Yes	Yes	Yes	No			More than half the days	More than half the days	More than half the days	More than half the days	More than half the days	More than half the days	More than half the days	More than half the days	More than half the days	Several days	Several days	Several days	Several days	Several days	More than half the days	Several days	Very difficult	Mild	Mild	Mild	Moderately Satisfied	Somewhat	Somewhat	Alittle	A little bit	A little bit	A little bit	A little bit	A little bit	A little bit	A little bit	A little bit	A little bit	A little bit	Moderately	A little bit	A little bit
78	31-40	Male	Married	African	Yes	5 - 20 patients	Yes	Yes	Yes	No			Not at all	Not at all	Not at all	Not at all	Not at all	Not at all	Not at all	Not at all	Not at all	Several days	Several days	Several days	Several days	Not at all	Not at all	Not at all	Not difficult at all	Mild	Mild	Mild	Satisfied	Alittle	Alittle	Somewhat	Not at all	Not at all	Not at all	Not at all	Not at all	Not at all	Not at all	Not at all	Not at all	Not at all	Not at all	Not at all	Not at all
79	31-40	Female	Married	African	Yes	Less than 5 patients	No	Yes	Yes	No			Several days	Several days	Several days	Several days	Several days	Several days	Several days	Several days	Not at all	Several days	Several days	Several days	Several days	Several days	Several days	Not at all	Not difficult at all	Mild	Mild	Mild	Satisfied	Alittle	Somewhat	Alittle	A little bit	A little bit	A little bit	Moderately	A little bit	A little bit	A little bit	Not at all	A little bit	A little bit	A little bit	A little bit	A little bit
80	31-40	Female	Married	African	Yes	5 - 20 patients	Yes	No	No	No			Not at all	Several days	Not at all	More than half the days	Not at all	Not at all	Not at all	Not at all	Not at all	Not at all	Not at all	Not at all	Not at all	Not at all	Not at all	Not at all	Not difficult at all	None	None	Moderate	Very Satisfied	Not at all Noticable	Not Worried at all	Not at all Interfering	Not at all	Not at all	Not at all	Not at all	Not at all	Not at all	Not at all	Not at all	Not at all	Not at all	Not at all	Not at all	Not at all
81	31-40	Female	Married	African	No					No			Not at all	Not at all	Not at all	Several days	Several days	Several days	Several days	Not at all	Not at all	Not at all	Not at all	Several days	Not at all	Not at all	More than half the days	Several days	Somewhat difficult	Mild	Mild	Mild	Satisfied	Alittle	Alittle	Somewhat	A little bit	A little bit	A little bit	A little bit	Not at all	A little bit	A little bit	A little bit	Not at all	Not at all	Not at all	Not at all	Not at all
82	20-30	Male	Single	African	Yes	5 - 20 patients	Yes	Yes	Yes	No			Several days	Several days	Several days	Several days	Several days	Several days	Several days	Several days	Several days	Not at all	Not at all	Not at all	Not at all	Not at all	Not at all	Not at all	Not difficult at all	None	None	None	Very Satisfied	Not at all Noticable	Not Worried at all	Not at all Interfering	A little bit	A little bit	Not at all	Not at all	Not at all	Not at all	Not at all	Not at all	Not at all	Not at all	Not at all	Not at all	Not at all
83	31-40	Female	Single	African	Yes	5 - 20 patients	Yes	Yes	Yes	No			Several days	More than half the days	More than half the days	More than half the days	More than half the days	More than half the days	Several days	Several days	Not at all	Several days	More than half the days	More than half the days	More than half the days	More than half the days	More than half the days	More than half the days	Very difficult	Mild	Mild	Mild	Satisfied	Somewhat	Alittle	Alittle	Moderately	A little bit	A little bit	Quite a bit	A little bit	Not at all	Not at all	Moderately	A little bit	A little bit	A little bit	A little bit	A little bit
84	31-40	Female	Married	African	Yes	5 - 20 patients	Yes	Yes	Yes	No			Not at all	Several days	Several days	Several days	Several days	Several days	More than half the days	Not at all	Several days	Several days	Several days	Several days	Several days	Not at all	Not at all	Not at all	Somewhat difficult	Mild	Mild	Moderate	Satisfied	Alittle	Alittle	Somewhat	Moderately	Moderately	Moderately	Extremely	Moderately	Moderately	Moderately	A little bit	A little bit	Not at all	Not at all	Not at all	Not at all
85	31-40	Female	Married	African	Yes	5 - 20 patients	Yes	Yes	Yes	No			Several days	Several days	Several days	Several days	Not at all	Not at all	Not at all	Not at all	Not at all	Several days	Several days	Not at all	Not at all	Not at all	Not at all	Not at all	Not difficult at all	Mild	Mild	Mild	Satisfied	Somewhat	Somewhat	Somewhat	A little bit	A little bit	Not at all	Not at all	Not at all	A little bit	Not at all	Not at all	A little bit	Not at all	A little bit	Not at all	Not at all
86	31-40	Female	Married	African	Yes	5 - 20 patients	Yes	No	No	No			Nearly every day	Nearly every day	Not at all	Nearly every day	More than half the days	More than half the days	Not at all	Not at all	Not at all	More than half the days	More than half the days	More than half the days	Several days	Several days	Nearly every day	Several days	Somewhat difficult	None	None	None	Very Satisfied	Not at all Noticable	Not Worried at all	Not at all Interfering	Moderately	Not at all	Not at all	Quite a bit	Quite a bit	Moderately	A little bit	Moderately	Moderately	Not at all	Quite a bit	Quite a bit	Moderately
87	20-30	Female	Single	African	Yes	5 - 20 patients	Yes	No	Yes	No			More than half the days	More than half the days	Not at all	Nearly every day	Not at all	Not at all	Not at all	Not at all	Not at all	Not at all	Not at all	Not at all	Not at all	Not at all	More than half the days	Not at all	Not difficult at all	None	None	Very Severe	Satisfied	Not at all Noticable	Not Worried at all	Somewhat	Moderately	Not at all	A little bit	Not at all	Not at all	Not at all	Not at all	Not at all	Not at all	Not at all	Not at all	Not at all	Not at all
88	20-30	Female	Single	African	Yes	5 - 20 patients	Yes	No	Yes	No			Several days	Several days	Not at all	More than half the days	More than half the days	Several days	Not at all	Not at all	Not at all	Several days	Several days	Not at all	Not at all	Not at all	Several days	Several days	Not difficult at all	None	None	None	Very Satisfied	Not at all Noticable	Not Worried at all	Not at all Interfering	A little bit	Not at all	A little bit	A little bit	A little bit	A little bit	Moderately	Moderately	Not at all	Not at all	Moderately	Quite a bit	Quite a bit
89	31-40	Female	Married	African	Yes	5 - 20 patients	Yes	No	Yes	No			More than half the days	More than half the days	Not at all	More than half the days	Not at all	Not at all	Not at all	Not at all	Not at all	Several days	Several days	Several days	Not at all	Not at all	Several days	Several days	Not difficult at all	None	None	None	Very Satisfied	Not at all Noticable	Not Worried at all	Not at all Interfering	Moderately	Not at all	A little bit	Not at all	Moderately	Moderately	Moderately	Moderately	Moderately	A little bit	A little bit	Quite a bit	Quite a bit
90	41-50	Female	Married	African	Yes	5 - 20 patients	Yes	No	Yes	No			Several days	Several days	Several days	Several days	Several days	Not at all	Not at all	Not at all	Not at all	Not at all	Several days	Several days	Not at all	Not at all	More than half the days	Several days	Not difficult at all	Mild	Mild	Mild	Satisfied	Alittle	Alittle	Alittle	A little bit	A little bit	A little bit	Not at all	Moderately	A little bit	A little bit	A little bit	A little bit	A little bit	A little bit	A little bit	A little bit
91	20-30	Female	Single	African	Yes	5 - 20 patients	Yes	Yes	Yes	No			More than half the days	Several days	Several days	Several days	Several days	Not at all	Not at all	Not at all	Not at all	More than half the days	Several days	Several days	Several days	Not at all	Several days	More than half the days	Somewhat difficult	Severe	None	Severe	Dissatisfied	Alittle	Somewhat	Somewhat	A little bit	Not at all	A little bit	A little bit	A little bit	A little bit	Not at all	A little bit	Moderately	Not at all	Not at all	Not at all	Not at all
92	20-30	Female	Married	African	Yes	5 - 20 patients	Yes	Yes	No	No			Several days	Several days	Several days	Several days	Not at all	Not at all	Not at all	Not at all	Not at all	Several days	Several days	More than half the days	Several days	Several days	Several days	Several days	Somewhat difficult	Moderate	Severe	Severe	Dissatisfied	Somewhat	Alittle	Somewhat	A little bit	A little bit	A little bit	A little bit	Moderately	Moderately	Moderately	A little bit	A little bit	A little bit	A little bit	Not at all	Not at all
93	20-30	Male	Married	African	Yes	> 20 patients	Yes	Yes	Yes	No			Not at all	Not at all	Not at all	Not at all	Not at all	Not at all	Not at all	Not at all	Not at all	Several days	Not at all	Several days	Not at all	Not at all	Not at all	Several days	Somewhat difficult	None	None	None	Very Satisfied	Not at all Noticable	Not Worried at all	Not at all Interfering	A little bit	Not at all	A little bit	A little bit	Moderately	A little bit	A little bit	Moderately	A little bit	Not at all	A little bit	A little bit	A little bit
94	20-30	Male	Single	African	Yes	5 - 20 patients	No	Yes	Yes	No			Not at all	Not at all	Several days	Several days	Not at all	Not at all	Not at all	Not at all	Not at all	Not at all	Not at all	Not at all	Not at all	Not at all	Not at all	Not at all	Not difficult at all	Mild	None	None	Satisfied	Not at all Noticable	Not Worried at all	Not at all Interfering	Not at all	Not at all	A little bit	Not at all	A little bit	Not at all	A little bit	A little bit	A little bit	Not at all	A little bit	A little bit	Not at all
95	20-30	Male	Married	African	Yes	5 - 20 patients	Yes	Yes	Yes	No			Not at all	Not at all	Not at all	Not at all	Not at all	Not at all	Not at all	Not at all	Not at all	Not at all	Not at all	Not at all	Not at all	Not at all	Not at all	Several days	Not difficult at all	None	None	None	Satisfied	Not at all Noticable	Not Worried at all	Not at all Interfering	A little bit	Not at all	A little bit	Not at all	Not at all	A little bit	A little bit	A little bit	A little bit	Not at all	A little bit	Not at all	Not at all
96	31-40	Male	Single	African	Yes	5 - 20 patients	Yes	Yes	No	No			Several days	Several days	Several days	Several days	Not at all	More than half the days	Not at all	More than half the days	Not at all	Several days	Not at all	Several days	Not at all	Not at all	Not at all	Not at all	Somewhat difficult	Mild	None	Mild	Satisfied	Not at all Noticable	Not Worried at all	Not at all Interfering	A little bit	Not at all	A little bit	Not at all	Extremely	A little bit	Not at all	Moderately	Moderately	Not at all	Moderately	Moderately	Not at all
97	20-30	Male	Married	African	Yes	5 - 20 patients	Yes	No	Yes	No			Several days	More than half the days	Not at all	Several days	Several days	Several days	Not at all	Not at all	Not at all	Several days	Several days	Not at all	Not at all	Not at all	More than half the days	Several days	Somewhat difficult	Mild	None	None	Satisfied	Alittle	Not Worried at all	Not at all Interfering	A little bit	Not at all	Moderately	A little bit	A little bit	A little bit	Moderately	A little bit	A little bit	A little bit	A little bit	Not at all	Not at all
98	20-30	Female	Single	African	No					No			Several days	More than half the days	More than half the days	Several days	Not at all	Not at all	Not at all	Not at all	Not at all	Several days	Several days	Several days	Several days	Not at all	Not at all	Not at all	Very difficult	Moderate	Moderate	Mild	Satisfied	Alittle	Somewhat	Alittle	A little bit	A little bit	Moderately	Quite a bit	A little bit	A little bit	A little bit	A little bit	A little bit	Not at all	Not at all	A little bit	A little bit
99	20-30	Female	Single	African	No					No			Several days	Not at all	Not at all	Several days	More than half the days	Several days	Not at all	Not at all	Not at all	Several days	Several days	More than half the days	Not at all	Not at all	Not at all	Several days	Somewhat difficult	Moderate	Moderate	None	Moderately Satisfied	Alittle	Alittle	Alittle	A little bit	A little bit	Not at all	Not at all	Moderately	Not at all	Not at all	A little bit	Not at all	Not at all	Not at all	A little bit	A little bit
100	31-40	Female	Married	African	Yes	5 - 20 patients	Yes	No	Yes	No			Not at all	Not at all	Several days	Several days	Several days	Not at all	Not at all	Not at all	Several days	Several days	Several days	More than half the days	Not at all	Not at all	Not at all	Not at all	Somewhat difficult	None	None	None	Satisfied	Not at all Noticable	Not Worried at all	Not at all Interfering	A little bit	Not at all	Not at all	Not at all	Not at all	Not at all	Not at all	Not at all	Not at all	Not at all	A little bit	Not at all	Not at all
101	31-40	Male	Single	African	Yes	5 - 20 patients	Yes	No	No	No			Not at all	More than half the days	Not at all	More than half the days	Several days	Several days	Not at all	Not at all	Not at all	Several days	More than half the days	More than half the days	Not at all	Not at all	Several days	Several days	Very difficult	Moderate	Moderate	None	Satisfied	Alittle	Not Worried at all	Not at all Interfering	A little bit	A little bit	A little bit	A little bit	A little bit	A little bit	Not at all	Not at all	Not at all	A little bit	A little bit	A little bit	Not at all
102	31-40	Female	Married	African	Yes	5 - 20 patients	Yes	No	Yes	No			Several days	Several days	Several days	More than half the days	Not at all	Several days	Several days	Not at all	Not at all	Several days	Several days	Not at all	Not at all	Not at all	More than half the days	More than half the days	Somewhat difficult	Mild	Moderate	Mild	Satisfied	Not at all Noticable	Alittle	Not at all Interfering	Not at all	Not at all	A little bit	Moderately	A little bit	A little bit	Moderately	A little bit	Moderately	A little bit	Moderately	A little bit	A little bit
103	20-30	Male	Married	African	No					No			Several days	Several days	Not at all	Not at all	Not at all	More than half the days	Not at all	Not at all	Not at all	Several days	Several days	Several days	Several days	Not at all	Not at all	Not at all	Not difficult at all	Mild	Moderate	Moderate	Moderately Satisfied	Somewhat	Somewhat	Alittle	A little bit	A little bit	Not at all	Not at all		A little bit	A little bit	A little bit	Not at all	Not at all	Not at all	A little bit	A little bit
104	31-40	Female	Married	African	No					No			Several days	Not at all	Several days	Several days	Not at all	Not at all	Not at all	Not at all	Not at all	More than half the days	Several days	More than half the days	Not at all	Not at all	Several days	Several days	Somewhat difficult	None	Mild	Moderate	Moderately Satisfied	Not at all Noticable	Alittle	Not at all Interfering	Quite a bit	Not at all	A little bit	A little bit	A little bit	Extremely	Not at all	Moderately	Moderately	Not at all	Extremely	Moderately	Not at all
105	31-40	Female	Single	African	No					No			Several days	Several days	Nearly every day	More than half the days	Several days	Not at all	Not at all	Not at all	Not at all	Several days	Several days	More than half the days	Not at all	Not at all	Several days	Several days	Not difficult at all	Severe	Moderate	None	Moderately Satisfied	Not at all Noticable	Somewhat	Alittle	Moderately	Not at all	Moderately	Moderately	Moderately	Moderately	A little bit	A little bit	Not at all	Not at all	Moderately	A little bit	A little bit
106	31-40	Male	Divorced	African	Yes	5 - 20 patients	Yes	Yes	Yes	No			Several days	Several days	Not at all	More than half the days	More than half the days	Several days	Several days	Not at all	Several days	More than half the days	More than half the days	Several days	Several days	Not at all	Several days	Several days	Somewhat difficult	Moderate	Mild	Mild	Satisfied	Not at all Noticable	Not Worried at all	Not at all Interfering	A little bit	A little bit	A little bit	A little bit	Moderately	Quite a bit	Moderately	Moderately	A little bit	A little bit	Moderately	Moderately	Moderately
107	20-30	Male	Single	African	Yes	5 - 20 patients	Yes	Yes	Yes	No			Several days	Several days	Several days	Several days	Several days	Not at all	Not at all	Not at all	Not at all	Several days	Several days	Several days	Not at all	Not at all	Several days	Several days	Somewhat difficult	Moderate	Mild	Mild	Satisfied	Not at all Noticable	Not Worried at all	Not at all Interfering	A little bit	A little bit	A little bit	Moderately	A little bit	A little bit	A little bit	A little bit	A little bit	Moderately	Quite a bit	Moderately	Moderately
108	31-40	Male	Single	African	Yes	5 - 20 patients	No	No	Yes	No			Several days	Several days	Several days	Several days	Not at all	Not at all	Several days		Several days	Several days	Several days	Not at all	Not at all	Not at all	Several days	Several days	Not difficult at all	None	None	None	Very Satisfied	Not at all Noticable	Not Worried at all	Not at all Interfering	A little bit	A little bit	Not at all	Moderately	A little bit	Moderately	A little bit	A little bit	A little bit	A little bit	Moderately	A little bit	Moderately
109	20-30	Male	Married	African	Yes	5 - 20 patients	Yes	No	Yes	No			Several days	Not at all	Not at all	Several days	Not at all	Not at all	Not at all	Not at all	Not at all	Several days	Not at all	Several days	Several days	Not at all	Not at all	Not at all	Not difficult at all	Severe	Mild	None	Moderately Satisfied	Alittle	Alittle	Alittle	A little bit	A little bit	Moderately	Moderately	A little bit	A little bit	A little bit	A little bit	Not at all	Not at all	Not at all	Not at all	Not at all
110	31-40	Male	Married	African	Yes	5 - 20 patients	Yes	No	Yes	No			More than half the days	More than half the days	More than half the days	Several days	Several days	Several days	Not at all	Not at all	Several days	Several days	More than half the days	More than half the days	More than half the days	Not at all	Not at all	Not at all	Somewhat difficult	None	Moderate	Moderate	Moderately Satisfied	Somewhat	Somewhat	Alittle	Moderately	A little bit	A little bit	A little bit	Moderately	Moderately	Moderately	A little bit	Not at all	Not at all	A little bit	A little bit	A little bit
111	31-40	Female	Single	African	No					No			Not at all	Not at all	Not at all	Several days	Not at all	Not at all	Not at all	Not at all	Not at all	Several days	Not at all	Not at all	Not at all	Not at all	Not at all	Not at all	Not difficult at all	Mild	None	Mild	Satisfied	Not at all Noticable	Not Worried at all	Not at all Interfering	A little bit	Not at all	Not at all	A little bit	A little bit	A little bit	A little bit	Not at all	Not at all	Not at all	Not at all	Not at all	Not at all
112	31-40	Female	Single	African	No					No			Several days	Several days	Several days	Not at all	Not at all	Several days	Not at all	Not at all	Not at all	Several days	Several days	Not at all	Not at all	Not at all	Not at all	Not at all	Somewhat difficult	Moderate	Mild	Mild	Satisfied	Not at all Noticable	Alittle	Alittle	A little bit	A little bit	A little bit	A little bit	Moderately	A little bit	Not at all	Not at all	Not at all	Not at all	Moderately	A little bit	Moderately
113	31-40	Female	Married	African	Yes	5 - 20 patients	Yes	No	No	No			Several days	Nearly every day	More than half the days	More than half the days	More than half the days	Several days	Not at all	Not at all	Not at all	More than half the days	More than half the days	More than half the days	More than half the days	Not at all	Nearly every day	More than half the days	Somewhat difficult	Mild	Severe	Moderate	Satisfied	Somewhat	Not Worried at all	Alittle	A little bit	Moderately	A little bit	Extremely	Extremely	Quite a bit	Not at all	Extremely	A little bit	A little bit	A little bit	A little bit	A little bit
114	20-30	Female	Single	African	Yes	5 - 20 patients	Yes	Yes	Yes	No			Nearly every day	Nearly every day	More than half the days	More than half the days	Several days	Several days	Not at all	Not at all	Not at all	Nearly every day	Nearly every day	Nearly every day	More than half the days	Not at all	More than half the days	More than half the days	Very difficult	Moderate	Severe	Mild	Satisfied	Not at all Noticable	Alittle	Somewhat	Moderately	Quite a bit	Quite a bit	Quite a bit	Moderately	Extremely	Quite a bit	Quite a bit	Moderately	Moderately	Extremely	Quite a bit	Quite a bit
115	31-40	Female	Married	African	Yes	5 - 20 patients	Yes	No	No	No			Several days	More than half the days	More than half the days	Several days	Several days	Several days	Several days	Several days	Not at all	Several days	Several days	More than half the days	Several days	Several days	Nearly every day	Several days	Somewhat difficult	Mild	None	Moderate	Satisfied	Alittle	Not Worried at all	Not at all Interfering	A little bit	Not at all	A little bit	A little bit	Moderately	Moderately	Moderately	A little bit	A little bit	A little bit	Moderately	Moderately	Moderately
116	31-40	Female	Married	African	Yes	5 - 20 patients	Yes	No	No	No			Several days	Several days	Several days	More than half the days	Not at all	Not at all	Not at all	Not at all	Not at all	Several days	Several days	Several days	Not at all	Not at all	Not at all	Not at all	Not difficult at all	Mild	Severe	Moderate	Dissatisfied	Alittle	Somewhat	Alittle	Moderately	Moderately	Quite a bit	Extremely	Quite a bit	Quite a bit	Moderately	Quite a bit	Quite a bit	Quite a bit	Quite a bit	Moderately	Moderately
117	31-40	Female	Married	African	No					No			Several days	Several days	Several days	Not at all	Not at all	Not at all	Not at all	Not at all	Not at all	Several days	Several days	More than half the days	Several days	Several days	Several days	Several days	Somewhat difficult	Moderate	Mild	Mild	Moderately Satisfied	Not at all Noticable	Somewhat	Not at all Interfering	A little bit	A little bit	Not at all	A little bit	A little bit	A little bit	A little bit	Moderately	Not at all	Not at all	Not at all		Moderately
118	31-40	Female	Married	African	No					No			Several days	Several days	Not at all	Not at all	Several days	Several days	Not at all	Not at all	Not at all	More than half the days	More than half the days	Several days	Not at all	Not at all	Several days	Not at all	Somewhat difficult	Moderate	Severe	Mild	Satisfied	Alittle	Not Worried at all	Alittle	A little bit	Moderately	A little bit	Moderately	Moderately	Moderately	A little bit	A little bit	Not at all	Not at all	Extremely	Quite a bit	Not at all
119	31-40	Female	Married	African	Yes	5 - 20 patients	Yes	No	Yes	No			More than half the days	More than half the days	Not at all	More than half the days	More than half the days	More than half the days	Not at all	Not at all	Not at all	More than half the days	More than half the days	More than half the days	Not at all	Not at all	More than half the days	Not at all	Very difficult	Severe	Mild	Severe	Satisfied	Alittle	Alittle	Not at all Interfering	Moderately	A little bit	Moderately	Quite a bit	Quite a bit	Quite a bit	Quite a bit	Moderately	Moderately	Moderately	Moderately	Moderately	Moderately
120	31-40	Female	Single	African	Yes	5 - 20 patients	Yes	Yes	Yes	No			Not at all	Not at all	Not at all	Several days	Not at all	Not at all	Not at all	Not at all	Not at all	Not at all	Several days	Several days	Not at all	Not at all	Several days	Several days	Somewhat difficult	None	None	None	Very Satisfied	Not at all Noticable	Not Worried at all	Not at all Interfering	Not at all	Not at all	Not at all	Not at all	Not at all	Not at all	Not at all	Not at all	Not at all	Not at all	Not at all	Not at all	Not at all
121	20-30	Female	Married	African	Yes	5 - 20 patients	Yes	No	No	No			Nearly every day	Nearly every day	Not at all	Nearly every day	Not at all	Not at all	Not at all	Not at all	Not at all	Not at all	Not at all	Nearly every day	Not at all	Not at all	Not at all	Nearly every day	Extremely difficult	None	None	Very Severe	Dissatisfied	Much	Very Much Worried	Alittle	Extremely	Extremely	Extremely	Not at all	Not at all	Not at all	Not at all	Not at all	Not at all	Not at all	Not at all	Not at all	Not at all
122		Female	Married	African	Yes	> 20 patients	Yes	Yes	Yes	No			More than half the days	Several days	More than half the days	More than half the days	Not at all	Several days	Several days	Not at all	Not at all	Not at all	Several days	Not at all	Several days	Several days	Several days	Several days	Somewhat difficult	Mild	None	Mild	Dissatisfied		Somewhat	Somewhat	A little bit	A little bit	Moderately	Moderately	A little bit	A little bit	Moderately	Moderately		A little bit	A little bit	Moderately	Not at all
123	31-40	Male	Married	African	Yes	5 - 20 patients	No	Yes	Yes	No			Several days	Not at all	Not at all	Several days	Not at all	Not at all	Not at all	Not at all	Not at all	Not at all	Not at all	Not at all	Not at all	Not at all	Not at all	Not at all		None	None	Mild	Satisfied	Not at all Noticable	Not Worried at all	Not at all Interfering	Not at all	Not at all	Not at all	Not at all	Not at all	Not at all	Not at all	Not at all	Not at all	Not at all	Not at all	Not at all	Not at all
124	20-30	Female	Single	African	Yes	5 - 20 patients	Yes	No	Yes	No			Not at all	Several days	Not at all	Several days	Not at all	Not at all	Not at all	Not at all	Not at all	Not at all	Not at all	Not at all	Not at all	Not at all	Not at all	Not at all	Somewhat difficult	None	None	Mild	Very Satisfied	Not at all Noticable	Not Worried at all	Not at all Interfering	Not at all	Not at all	Not at all	Not at all	Not at all	Not at all	Not at all	Not at all	A little bit	Not at all	A little bit	Not at all	A little bit
125	20-30	Male	Married	African	Yes	> 20 patients	Yes	Yes	Yes	No			Not at all	Several days	Not at all	Nearly every day	Not at all	Nearly every day	More than half the days	Not at all	Not at all	Not at all	Several days	More than half the days	Several days	Several days	Not at all	Several days	Somewhat difficult	Mild	Mild	None	Moderately Satisfied	Much	Alittle	Alittle	Not at all	A little bit		A little bit		Not at all	A little bit	Not at all	A little bit	Not at all	Not at all	A little bit	A little bit
126	31-40	Male	Married	African	Yes	5 - 20 patients	Yes	Yes	Yes	No			Several days	More than half the days	Several days	Several days	More than half the days	Nearly every day	More than half the days	Not at all	Not at all	More than half the days	Not at all	More than half the days	Nearly every day	Nearly every day	Not at all	Nearly every day	Somewhat difficult	Mild	Mild	Moderate	Moderately Satisfied	Somewhat	Somewhat	Somewhat	Moderately	Moderately	A little bit	Quite a bit	Quite a bit	Quite a bit	Moderately	Moderately	Moderately	Quite a bit	Moderately	Moderately	Quite a bit
127	31-40	Male	Married	African	Yes	5 - 20 patients	Yes	Yes	Yes	No			Not at all	Not at all	Not at all	Not at all	Not at all	Not at all	Several days	Not at all	Not at all	Not at all	Not at all	Not at all	Not at all	Not at all	Not at all	Not at all		None	None	None	Satisfied	Not at all Noticable	Not Worried at all	Not at all Interfering	Not at all	Not at all	Not at all	Not at all	Not at all	Not at all	Not at all	Not at all	Not at all	Not at all	Not at all	Not at all	Not at all
128		Female	Married	African	No					No			Several days	Not at all	Not at all	Not at all	Not at all	Not at all	Not at all	Not at all	Not at all	Not at all	Several days	Several days	Not at all	Not at all	Not at all	Not at all	Not difficult at all	None	None	None	Very Satisfied	Not at all Noticable	Not Worried at all	Not at all Interfering	Not at all	Not at all	Not at all	Not at all	Not at all	Not at all	Not at all	Not at all	Not at all	Not at all	Not at all	Not at all	Not at all
129	31-40	Female	Married	African	Yes	5 - 20 patients	No	No	No	No			Several days	Several days	Not at all	More than half the days	Not at all	Not at all	More than half the days	Not at all	Not at all	Several days	Not at all	More than half the days	Several days	Several days	More than half the days	More than half the days	Somewhat difficult	None	None	Severe	Moderately Satisfied	Alittle	Not Worried at all	Alittle	Moderately	Not at all	Quite a bit	Quite a bit	Moderately	Moderately	A little bit	Moderately	Quite a bit	Not at all	A little bit	Moderately	Moderately
130	31-40	Female	Married	African	No					No			Several days	Not at all	Not at all	More than half the days	Not at all	Not at all	Not at all	Not at all	Not at all	More than half the days	More than half the days	Several days	Several days	Several days	Several days	Not at all	Somewhat difficult	Moderate	Moderate	Severe	Moderately Satisfied	Somewhat	Alittle	Alittle	A little bit	Moderately	Quite a bit	Moderately	A little bit	A little bit	A little bit	Moderately	Moderately	Not at all	A little bit	A little bit	A little bit
131	41-50	Female	Married	African	No					No			Not at all	Not at all	More than half the days	More than half the days	Several days	Several days	Not at all	Not at all	Not at all	Several days	Several days	Several days	Several days	Not at all	Several days	Several days	Somewhat difficult	Mild	Mild	None	Satisfied	Not at all Noticable	Not Worried at all	Not at all Interfering	A little bit	Moderately	Moderately	A little bit	Moderately	Moderately	A little bit	Quite a bit	A little bit	Not at all	Not at all	Not at all	A little bit
132	20-30	Female	Married	African	No					No			Several days	Several days	Not at all	Not at all	Several days	Several days	Several days	Not at all	Not at all	Not at all	Not at all	Several days	Several days	Not at all	Not at all	Not at all	Somewhat difficult	Mild	Moderate	Moderate	Satisfied	Somewhat	Alittle	Alittle	Moderately	A little bit	A little bit	A little bit	Moderately	A little bit	A little bit	A little bit	Not at all	Not at all	Moderately	A little bit	A little bit
133	31-40	Male	Single	African	No					No			Several days	Not at all	Not at all	Several days	Several days	Several days	Not at all	Not at all	Not at all	Several days	Several days	Not at all	Not at all	Not at all	Not at all	Not at all	Somewhat difficult	Mild	None	None	Satisfied	Alittle	Not Worried at all	Alittle	Moderately	A little bit	A little bit	A little bit	A little bit	Moderately	A little bit	A little bit	A little bit	Moderately	A little bit	Moderately	Moderately
134	31-40	Female	Married	African	No					No			Several days	Several days	Not at all	Not at all	Not at all	Several days	Several days	Not at all	Not at all	Several days	Several days	More than half the days	Not at all	Several days	Several days	Several days	Somewhat difficult	Moderate	Mild	Mild	Satisfied	Not at all Noticable	Alittle	Alittle	Quite a bit	Moderately	A little bit	A little bit	A little bit	Moderately	Moderately	A little bit	A little bit	Not at all	Not at all	Not at all	A little bit
135	31-40	Female	Single	African	No					No			Several days	Not at all	Not at all	Several days	Several days	Not at all	Not at all	Not at all	Not at all	Not at all	Not at all	Several days	Not at all	Not at all	Not at all	Several days	Somewhat difficult	Mild	None	Moderate	Satisfied	Alittle	Not Worried at all	Not at all Interfering	A little bit	Not at all	Not at all	A little bit	A little bit	Not at all	Not at all	A little bit	A little bit	Moderately	A little bit	Not at all	Not at all
136	31-40	Female	Married	African	No					No			Several days	Not at all	Not at all	Not at all	Not at all	Not at all	Not at all	Not at all	Not at all	Several days	Several days	Not at all	Not at all	Several days	Not at all	Not at all	Somewhat difficult	Mild	Moderate	Moderate	Satisfied	Somewhat	Alittle	Somewhat	A little bit	Moderately	Not at all	Not at all	Not at all	A little bit	A little bit	Not at all	Not at all	A little bit	A little bit	Not at all	Not at all
137	31-40	Female	Single	African	No					No			Several days	Not at all	Not at all	Several days	Not at all	Not at all	Several days	Not at all	Not at all	Several days	Not at all	Not at all	Not at all	Not at all	Not at all	Several days	Not difficult at all	Mild	Severe	Moderate	Satisfied	Alittle	Somewhat	Somewhat	Moderately	Moderately	Moderately	A little bit	A little bit	Not at all	Not at all	A little bit	Not at all	Not at all	Extremely	Moderately	Moderately
138	31-40	Female	Married	African	No					No			Not at all	Not at all	Several days	Not at all	Not at all	Not at all	Not at all	Not at all	Not at all	More than half the days	More than half the days	More than half the days	Not at all	Not at all	Not at all	Not at all	Somewhat difficult	Mild	Severe	Severe	Moderately Satisfied	Somewhat	Alittle	Alittle	Quite a bit	Moderately	A little bit	A little bit	A little bit	A little bit	A little bit	Moderately	A little bit	Not at all	Not at all	A little bit	Not at all
139	20-30	Male	Single	African	No					No			Not at all	Not at all	Not at all	Not at all	Not at all	Not at all	Not at all	Not at all	Not at all	Not at all	Not at all	Not at all	Not at all	Not at all	Not at all	Not at all	Somewhat difficult	None	Mild	None	Very Satisfied	Not at all Noticable	Not Worried at all	Not at all Interfering	Not at all	Not at all	Not at all	Not at all	Not at all	Not at all	Not at all	Not at all	Not at all	Not at all	Not at all	Not at all	Not at all
140	31-40	Female	Married	African	No					No			Not at all	More than half the days	Several days	Several days	Not at all	Several days	Not at all	Not at all	Several days	Several days	More than half the days	Nearly every day	More than half the days	Several days	Several days	Several days	Somewhat difficult	Mild	Mild	Moderate	Satisfied	Not at all Noticable	Alittle	Alittle	A little bit	Moderately	Moderately	Moderately	Moderately	Moderately	Quite a bit	Moderately	Moderately	A little bit	Moderately	Moderately	A little bit
141	20-30	Female	Married	African	No					No			Not at all	Not at all	Several days	Not at all	Not at all	Not at all	Not at all	Not at all	Not at all	Not at all	More than half the days	More than half the days	Several days	Not at all	Nearly every day	Not at all	Somewhat difficult	Severe	Moderate	Mild	Satisfied	Alittle	Alittle	Alittle	Moderately	Quite a bit	Moderately	Moderately	Quite a bit	Moderately	Moderately	Moderately	Quite a bit	A little bit	A little bit		Not at all
142	31-40	Male	Single	African	No					No			Nearly every day	Several days	Several days	Several days	Not at all	Not at all	Not at all	Not at all	Not at all	More than half the days	More than half the days	Several days	Several days	Not at all	Not at all	Not at all	Very difficult	None	None	Mild	Satisfied	Not at all Noticable	Somewhat	Alittle	A little bit	Moderately	Moderately	A little bit	A little bit	A little bit	Not at all	Moderately	A little bit	Moderately	Moderately	A little bit	A little bit
143		Female	Married	African	Yes	> 20 patients	Yes	Yes	No	No			Several days	Nearly every day	Not at all	Nearly every day	Nearly every day	Several days	Several days	Several days	Not at all	Nearly every day	Several days	Several days	Nearly every day	Nearly every day	Nearly every day	Several days	Very difficult	Moderate	Severe	Very Severe	Dissatisfied	Somewhat	Much	Very Much Interfering	Moderately	Quite a bit	Quite a bit	Quite a bit	Extremely	A little bit	Moderately	Quite a bit	Extremely	Moderately	Quite a bit	Quite a bit	Moderately
144	20-30	Female	Single	African	No					No			Several days	Several days	Not at all	Not at all	Not at all	Not at all	Not at all	Not at all	Not at all	Several days	Several days	Several days	Not at all	Not at all	Not at all	Not at all	Not difficult at all	Moderate	None	None	Satisfied	Not at all Noticable	Not Worried at all	Not at all Interfering	A little bit	A little bit	A little bit	A little bit	Not at all	Not at all	Not at all	Not at all	Not at all	Not at all	Not at all	Not at all	Not at all
145	20-30	Female	Married	African	No					No			Several days	Several days	More than half the days	Several days	Several days	Several days	Not at all	Not at all	Not at all	Several days	More than half the days	Several days	Several days	Several days	Several days	Several days	Somewhat difficult	Moderate	Severe	None	Moderately Satisfied	Somewhat	Alittle	Not at all Interfering	A little bit	A little bit	Moderately	A little bit	Not at all	Not at all	Not at all	Not at all	Not at all	Not at all	Moderately	A little bit	A little bit
146	31-40	Female	Married	African	No					No			Not at all	Not at all	Not at all	Not at all	Several days	Not at all	Not at all	Not at all	Not at all	Not at all	Not at all	Not at all	Several days	Not at all	Not at all	Not at all	Not difficult at all	Moderate	Mild	Mild	Satisfied	Not at all Noticable	Alittle	Not at all Interfering	A little bit	A little bit	A little bit	Not at all	A little bit	Not at all	Not at all	A little bit	A little bit	Not at all	Not at all	Not at all	A little bit
147	31-40	Female	Married	African	No					No			Several days	Nearly every day	Nearly every day	More than half the days	More than half the days	More than half the days	Several days	Several days	Several days	More than half the days	More than half the days	Several days	Several days	Several days	More than half the days	Nearly every day	Very difficult	Mild	Moderate	Severe	Dissatisfied	Somewhat	Alittle	Alittle	Moderately	Quite a bit	Quite a bit	Quite a bit	Quite a bit	Moderately	Moderately	Moderately	Moderately	A little bit	A little bit	A little bit	Not at all
148	31-40	Female	Married	African	No					No			Several days	Several days	Not at all	Not at all	Not at all	Not at all	Not at all	Several days	Several days	Several days	Not at all	Not at all	Not at all	Several days	Several days	Several days	Somewhat difficult	Mild	None	None	Satisfied	Not at all Noticable	Not Worried at all	Not at all Interfering	A little bit	A little bit	A little bit	A little bit	A little bit	A little bit	Moderately	A little bit	A little bit	A little bit	A little bit	Moderately	A little bit
149	20-30	Female	Married	African	No					No			Not at all	Not at all	Not at all	Not at all	Not at all	Not at all	Not at all	Not at all	Not at all	Several days	Several days	Several days	Not at all	Not at all	Not at all	Several days	Somewhat difficult	None	None	Mild	Very Satisfied	Alittle	Not Worried at all	Not at all Interfering	A little bit	A little bit	A little bit	Not at all	Not at all	A little bit	A little bit	A little bit	A little bit	A little bit	Not at all	Not at all	Not at all
150	31-40	Female	Divorced	African	No					No			Several days	Several days	Several days	Not at all	Not at all	Not at all	Several days	Several days	Not at all	Several days	Several days	More than half the days	Several days	Not at all	Not at all	Not at all	Somewhat difficult	Mild	Mild	Moderate	Satisfied	Not at all Noticable	Alittle	Alittle	Moderately	A little bit	A little bit	A little bit	A little bit	Moderately	Moderately	Moderately	A little bit	Not at all	Not at all	Not at all	Not at all
151	31-40	Female	Married	African	No					No			Several days	More than half the days	More than half the days	More than half the days	Several days	Several days	Several days	Several days	Not at all	Several days	Several days	More than half the days	More than half the days	Several days	Several days	Several days	Somewhat difficult	Severe	Moderate	Mild	Satisfied	Alittle	Not Worried at all	Alittle	Moderately	A little bit	A little bit	A little bit	A little bit	Moderately	Moderately	Moderately	A little bit	A little bit	A little bit	Moderately	Moderately
152	31-40	Male	Married	African	No					No			More than half the days	Several days	Several days	Several days	Several days	Not at all	Not at all	Not at all	Not at all	Not at all	Not at all	Not at all	Not at all	Not at all	Not at all	Not at all	Not difficult at all	None	None	None	Satisfied	Not at all Noticable	Not Worried at all	Not at all Interfering	A little bit	Not at all	Not at all	Not at all	Not at all	A little bit	Not at all	Not at all	Not at all	Not at all	Not at all	A little bit	Not at all
153	31-40	Male	Married	African	No					No			More than half the days	Not at all	Not at all	More than half the days	More than half the days	Not at all	Not at all	Not at all	Not at all	Several days	More than half the days	Several days	Several days	Not at all	Not at all	Not at all	Somewhat difficult	Mild	Moderate	Mild	Satisfied	Not at all Noticable	Not Worried at all	Not at all Interfering	Not at all	Not at all	A little bit	A little bit	A little bit	A little bit	Not at all	Not at all	Not at all	A little bit	A little bit	A little bit	Not at all
154	20-30	Male	Single	African	No					No			Not at all	Not at all	Not at all	Not at all	Not at all	Not at all	Not at all	Not at all	Not at all	Not at all	Not at all	Not at all	Not at all	Not at all	Not at all	Not at all	Not difficult at all	None	None	None	Satisfied	Not at all Noticable	Not Worried at all	Not at all Interfering	Not at all	Not at all	Not at all	Not at all	Not at all	Not at all	Not at all	Not at all	Not at all	Not at all	Not at all	Not at all	Not at all
155	20-30	Male	Single	African	No					No			Not at all	Not at all	Not at all	Several days	Not at all	Not at all	Not at all	Not at all	Not at all	More than half the days	More than half the days	Several days	Not at all	Not at all	Not at all	Not at all	Somewhat difficult	None	Mild	Mild	Satisfied	Not at all Noticable	Not Worried at all	Not at all Interfering	Moderately	Moderately	A little bit	A little bit	A little bit	A little bit	A little bit	Quite a bit	A little bit	A little bit	Quite a bit	A little bit	A little bit
156	20-30	Male	Single	African	No					No			More than half the days	Several days	Not at all	Not at all	Not at all	Not at all	Not at all	Not at all	Not at all	Several days	Several days	Several days	Several days	Several days	Several days	Several days	Somewhat difficult	Mild	Mild	Severe	Moderately Satisfied	Not at all Noticable	Alittle	Not at all Interfering	Moderately	Moderately	Moderately	A little bit	A little bit	A little bit	Not at all	Not at all	Not at all	Not at all	Not at all	Not at all	Not at all
157	20-30	Female	Single	African	No					No			Not at all	Not at all	Not at all	Not at all	Not at all	Not at all	Not at all	Not at all	Not at all	Not at all	Not at all	Not at all	Not at all	Not at all	Not at all	Not at all	Not difficult at all	None	None	Moderate	Satisfied	Not at all Noticable	Not Worried at all	Not at all Interfering	Not at all	Not at all	A little bit	A little bit	A little bit	A little bit	Not at all	Not at all	Not at all	Not at all	Not at all	Not at all	Not at all
158	31-40	Female	Married	African	No					No			Several days	Several days	Not at all	Not at all	Several days	Not at all	Not at all	Not at all	Not at all	Several days	Several days	Several days	Not at all	Several days	More than half the days	Several days	Somewhat difficult	Mild	Moderate	None	Moderately Satisfied	Not at all Noticable	Alittle	Not at all Interfering	A little bit	A little bit	A little bit	Moderately	A little bit	A little bit	A little bit	Not at all	A little bit	Not at all	A little bit	A little bit	Moderately
159	20-30	Female	Married	African	No					No			Several days	Several days	Several days	Several days	More than half the days	More than half the days	Several days	Not at all	Not at all	Several days	Several days	Several days	Several days	Several days	Several days	More than half the days	Not difficult at all	Moderate	Mild	Mild	Moderately Satisfied	Not at all Noticable	Somewhat	Not at all Interfering	Moderately	A little bit	Moderately	Moderately	Moderately	Moderately	Moderately	Moderately	A little bit	A little bit	Moderately	Moderately	Moderately
160	31-40	Female	Single	African	No					No			Several days	Several days	More than half the days	Several days	Several days	Several days	Several days	Not at all	Not at all	Several days	More than half the days	Nearly every day	Several days	Not at all	More than half the days	Several days	Somewhat difficult	Moderate	Mild	Moderate	Dissatisfied	Not at all Noticable	Somewhat	Not at all Interfering	Moderately	Moderately	A little bit	A little bit	A little bit	A little bit	A little bit	A little bit	A little bit	A little bit	A little bit	A little bit	Not at all
161	20-30	Male	Single	African	No					No			Several days	Several days	Not at all	Several days	Several days	Several days	More than half the days	Several days	Not at all	Several days	Several days	Several days	Not at all	Not at all	Not at all	Not at all	Not difficult at all	Moderate	None	None	Satisfied	Not at all Noticable	Not Worried at all	Not at all Interfering	A little bit	Not at all	A little bit	Not at all	Not at all	Not at all	Not at all	Not at all	Not at all	Not at all	A little bit	A little bit	A little bit
162	31-40	Female	Married	African	No					No			Not at all	Not at all	Not at all	Not at all	Not at all	Not at all	Not at all	Not at all	Not at all	Several days	Not at all	Not at all	Not at all	Not at all	Not at all	Not at all	Not difficult at all	Severe	Mild	Mild	Moderately Satisfied	Alittle	Much	Alittle	A little bit	Quite a bit	A little bit	A little bit	A little bit	A little bit	A little bit	A little bit	Not at all	Not at all	Not at all	Not at all	A little bit
163	20-30	Female	Single	African	No					No			Not at all	Not at all	Not at all	Not at all	More than half the days	Several days	Not at all	Not at all	Not at all	Several days	Several days	More than half the days	Not at all	Not at all	Several days	Not at all	Somewhat difficult	Mild	Moderate	None	Moderately Satisfied	Not at all Noticable	Not Worried at all	Not at all Interfering	Moderately	Moderately	A little bit	A little bit	A little bit	Not at all	Not at all	Not at all	Not at all	Not at all	Moderately	Not at all	Not at all
164	31-40	Female	Married	African	No					No			Not at all	Not at all	More than half the days	Several days	Not at all	Not at all	Not at all	Not at all	Not at all	More than half the days	Several days	Several days	Not at all	Not at all	Not at all	Several days	Somewhat difficult	Mild	Moderate	None	Satisfied	Not at all Noticable	Much	Not at all Interfering	Moderately	A little bit	A little bit	A little bit	A little bit	Not at all	A little bit	A little bit	A little bit	A little bit	Not at all	Not at all	A little bit
165	31-40	Female	Single	African	No					No			Several days	Not at all	Not at all	Several days	Several days		Not at all	Not at all	Not at all
166	31-40	Female	Married	African	No					No			Several days	Several days	Not at all	Not at all	Not at all	Not at all	Not at all	Not at all	Not at all	Several days	Several days	More than half the days	Not at all	Not at all	Several days	Several days	Very difficult	Moderate	Mild	None	Satisfied	Not at all Noticable	Alittle	Not at all Interfering	Not at all	Moderately	Quite a bit	Moderately	Moderately	Moderately	Moderately	Extremely	A little bit	Not at all	Extremely	Moderately	Not at all
167	31-40	Female	Married	African	No					No			Several days	Several days	Several days	Not at all	Not at all	Several days	Several days	Several days	Not at all	Several days	Several days	Not at all	Several days	Several days	Several days	Not at all	Very difficult	Mild	None	Mild	Satisfied	Not at all Noticable	Alittle	Not at all Interfering	Not at all	Not at all	A little bit	A little bit	A little bit	A little bit	Not at all	A little bit	A little bit	A little bit	Not at all	Not at all	Not at all
168	20-30	Female	Single	African	No					No			More than half the days	Not at all	Not at all	Not at all	Not at all	Not at all	Not at all	Not at all	Not at all	Not at all	Not at all	Several days	Not at all	Not at all	Not at all	Not at all	Somewhat difficult	Severe	Mild	Mild	Moderately Satisfied	Somewhat	Not Worried at all	Not at all Interfering	A little bit	A little bit	A little bit	Not at all	Not at all	Not at all	A little bit	A little bit	A little bit	A little bit	Not at all	Not at all	A little bit
169	31-40	Female	Married	African	No					No			Not at all	Not at all	More than half the days	Not at all	Several days	Not at all	Not at all	Not at all	Not at all	Several days	Several days	Several days	Not at all		Several days	Several days	Somewhat difficult	Moderate	Mild	Mild	Moderately Satisfied	Alittle	Alittle	Not at all Interfering	A little bit	A little bit	Moderately	Moderately	A little bit	Not at all	Not at all	Not at all	Not at all	Not at all	Not at all	Not at all	Not at all
170	31-40	Female	Married	African	No					No			Not at all	Not at all	Not at all	Not at all	Not at all	Not at all	Not at all	Not at all	Not at all	Not at all	Not at all	Not at all	Not at all	Not at all	Not at all	Not at all	Not difficult at all	None	None	None	Very Satisfied	Not at all Noticable	Not Worried at all	Not at all Interfering	Not at all	Not at all	Not at all	Not at all	Not at all	Not at all	Not at all	Not at all	Not at all	Not at all	Not at all	Not at all	Not at all
171	20-30	Female	Single	African	No					No			Several days	Several days	Several days	More than half the days	Several days	Not at all	Not at all	Not at all	Not at all	Several days	Several days	Not at all	Not at all	Not at all	Not at all	Not at all	Somewhat difficult	Mild	None	Mild	Satisfied	Alittle	Not Worried at all	Alittle	Not at all	Not at all	Not at all	Not at all	A little bit	A little bit	A little bit	Not at all	Not at all	Not at all	Not at all	A little bit	A little bit
[truncated: 25 more columns]
